# Supplementary material for: A Deep Learning Approach to Population Structure Inference in Inbred Lines of Maize
Source: Front Genet. 2020 Nov 24;11:543459. doi: 10.3389/fgene.2020.543459 (PMC7732446; doi:10.3389/fgene.2020.543459)
Supplement: Supplementary file 1 [file Data_Sheet_1.ZIP]

Archive with 4 entries (4 files):
- Supplementary_Figure_S4.tif
- Supplementary_Data_Sheet_S1.docx
- Supplementary_Data_Sheet_S2.xlsx
- Supplementary_Data_Sheet_S3.docx
