# Supplementary material for: A Deep Learning Approach to Population Structure Inference in Inbred Lines of Maize
Source: Front Genet. 2020 Nov 24;11:543459. doi: 10.3389/fgene.2020.543459 (PMC7732446; doi:10.3389/fgene.2020.543459)
Supplement: Supplementary file 1 [file Data_Sheet_1.ZIP › Supplementary_Data_Sheet_S2.xlsx]

## Sheet: Data Sheet S2
Supplementary Data Sheet S2. Information about Brazilian germplasm genotypes used in this study. All the popcorn and dent field corn inbred lines were obtained from selfing and selection in nurseries, starting from populations and hybrids released by Brazilian public and private breeding programs.
Genotype	Subpopulation
100-P7-2-3	Popcorn
101-AG6018-24H12.2	Dent Field Corn
102-PREMIUM-28H13.2	Dent Field Corn
103-CML19	Dent Field Corn
104-P1-3	Popcorn
105-DKB747-45H17.5	Dent Field Corn
106-ANGELA-L70	Popcorn
107-GP11-1	Popcorn
108-FORT-85H6.2-242	Dent Field Corn
109-DKB747-29H17.3	Dent Field Corn
10-POP101-201-3	Dent Field Corn
110-ANGELA-L65	Popcorn
111-AG8080-8H3.2-6	Dent Field Corn
112-VIcOSA-L88	Popcorn
115-DKB747-37H17.2	Dent Field Corn
116-BEIJAFLOR-L59	Popcorn
117-GP14	Popcorn
119-VIcOSA-L77	Popcorn
11-DKB350-78H30.1	Dent Field Corn
120-P15	Popcorn
121-ANGELA-L71	Popcorn
122-30F33-70H23.1	Dent Field Corn
124-UFV-L80	Popcorn
126-30F98-75H29.2	Dent Field Corn
127-ANGELA-L66	Popcorn
128-P3-1-2	Popcorn
129-P1-8	Popcorn
12-DKB747-50H17.6	Dent Field Corn
130-BEIJAFLOR-L52	Popcorn
131-CD303-90H4.3	Dent Field Corn
134-P9-5-3	Popcorn
136-TORK-53H20.2	Dent Field Corn
137-POP203-56.1	Dent Field Corn
138-POP102-166.5	Dent Field Corn
139-A2560-62H23.2	Dent Field Corn
13-BEIJAFLOR-L53	Popcorn
140-POP101-195.2	Dent Field Corn
141-P9-1-3	Popcorn
142-FLASH-22H11.1	Dent Field Corn
144-P9-11-1	Popcorn
145-BEIJAFLOR-L76	Popcorn
146-A2560-63H23.2	Dent Field Corn
147-P8-1-5-5	Popcorn
148-P9-8-1	Popcorn
149-TORK-55H20.3	Dent Field Corn
14-P8-1-1	Popcorn
150-P7-2-1	Popcorn
151-FORT-84H6.1	Dent Field Corn
152-P8-1-5-13	Popcorn
153-CD303-91.H4.4	Dent Field Corn
154-GP3	Popcorn
155-DAS2C599-95H34.4	Dent Field Corn
156-CML12	Dent Field Corn
157-GP12	Popcorn
159-GP5	Popcorn
15-P20	Popcorn
160-SPEED-81H33.1	Dent Field Corn
161-P6-11	Popcorn
162-P1780	Popcorn
163-POP102-91.2	Dent Field Corn
164-30-11	Dent Field Corn
165-POP101-197.1	Dent Field Corn
167-29-154	Dent Field Corn
169-DAS422-79H31.1	Dent Field Corn
16-FORT-87H6.4-248	Dent Field Corn
170-DKB747-40H17.3	Dent Field Corn
171-FORT-86H6.3	Dent Field Corn
173-A2560-170	Dent Field Corn
174-A2560-176	Dent Field Corn
175-A2560-164	Dent Field Corn
176-DKB747-41-101	Dent Field Corn
177-DKB747-47-121	Dent Field Corn
178-DKB747-48-124	Dent Field Corn
179-DAS422-8-222	Dent Field Corn
17-P1-9	Popcorn
180-DKB747-42-104	Dent Field Corn
181-AG9090-57-155	Dent Field Corn
182-DKB747-44-110	Dent Field Corn
183-P9-2-3	Popcorn
185-P9-1-6	Popcorn
188-DKB350-77-H30.1	Dent Field Corn
189-DKB440-73-H28.1	Dent Field Corn
18-P11-1	Popcorn
190-Premium-29-h13.3	Dent Field Corn
191-A11545-27	Dent Field Corn
192-DAS2C595-95	Dent Field Corn
193-DAS2C599-93	Dent Field Corn
195-BEIJAFLOR-L55	Popcorn
197-Seo13-289-2	Popcorn
198-RS20-257-2	Popcorn
199-PRO23-245-1	Popcorn
19-P3-3T	Popcorn
1-GP1	Popcorn
200-URUG298-98-2	Popcorn
201-PA170ROXO-324-2	Popcorn
202-BOYA462-110-2	Popcorn
203-BOZM-260-36-2	Popcorn
205-BaraoVicosa-134-2	Popcorn
206-CHZM13134-66-2	Popcorn
207-SAM274-2	Popcorn
209-PARA172-76-2	Popcorn
20-T1-P8-2	Popcorn
210-ARZM0583-122-2	Popcorn
212-CMS	Dent Field Corn
21-STRIKE-67H25.1	Dent Field Corn
22-ANGELA-L63	Popcorn
23-P8-1-5-4	Popcorn
24-POP201-195.1	Dent Field Corn
25-30F33-69H26.1	Dent Field Corn
26-P1-12	Popcorn
27-GP13	Popcorn
28-P9-1	Popcorn
29-P7-2-4	Popcorn
2-GP4	Popcorn
30-DKB747-43H17.4	Dent Field Corn
31-CD303-89H4.2	Dent Field Corn
32-30F98-74H29.1	Dent Field Corn
33-P9-4-5	Popcorn
35-VIcOSA-L75	Popcorn
36-P6-1	Popcorn
37-GP15	Popcorn
38-AVANT-10H5.1	Dent Field Corn
39-DKB747-41H17.3	Dent Field Corn
3-P9-4-6	Popcorn
40-P8-1-5-9	Popcorn
41-P1-19	Popcorn
42-P18	Popcorn
43-DKB350-76H30.1	Dent Field Corn
46-P4-4	Popcorn
47-P8-2-2-2	Popcorn
48-P12-1	Popcorn
49-AVANT-12H5.3	Dent Field Corn
4-AG8080-7H3.1	Dent Field Corn
50-P9-7-2	Popcorn
51-P8-2-MULT	Popcorn
52-T4-DKB747-38H17.2	Dent Field Corn
53-P11-2	Popcorn
54-GP10	Popcorn
56-DKB747-36H17.2	Dent Field Corn
57-P7-4-11	Popcorn
58-P9-5-1	Popcorn
59-POP202-177.1	Dent Field Corn
5-T5-AVANT-14H5.5	Dent Field Corn
60-FLASH-20H11.1	Dent Field Corn
61-DAS422-80H31.2	Dent Field Corn
62-P8-2-2-5	Popcorn
63-AG9090-56H21.1	Dent Field Corn
64-P8-1-5-10	Popcorn
65-P9-1-2	Popcorn
66-30-23	Dent Field Corn
67-POP201-198.4	Dent Field Corn
68-A2560-66H23.4	Dent Field Corn
69-TORK-54H20.3	Dent Field Corn
6-POP103-88.1	Dent Field Corn
70-A2560-64H23.2	Dent Field Corn
71-31-88	Dent Field Corn
72-P7-4-5	Popcorn
7-30F33-71H26.2	Dent Field Corn
74-P9-12-1	Popcorn
76-POP102-90.1	Dent Field Corn
77-29-14	Dent Field Corn
78-31-97	Dent Field Corn
79-POP202-88.2	Dent Field Corn
80-30-15	Dent Field Corn
81-T3-P9-3-2	Popcorn
82-POP201-192.1	Dent Field Corn
83-29-92	Dent Field Corn
84-POP203-51.2	Dent Field Corn
85-29-174	Dent Field Corn
86-CML13	Dent Field Corn
88-POP103-80.5	Dent Field Corn
89-30-29	Dent Field Corn
8-P7-L7-1	Popcorn
90-POP103-81.4	Dent Field Corn
91-31-124	Dent Field Corn
92-POP202-76.1	Dent Field Corn
93-31-33	Dent Field Corn
94-P8-2-2-4	Popcorn
95-CML22	Dent Field Corn
96-P19	Popcorn
97-DKB350-19H9.1	Dent Field Corn
98-AVANT-13H5.4	Dent Field Corn
99-W57	Dent Field Corn
